# Supplementary material for: Design of a Mobile App and a Clinical Trial Management System for Cognitive Health and Dementia Risk Reduction: User-Centered Design Approach
Source: JMIR Aging. 2025 Jul 2;8:e66660. doi: 10.2196/66660 (PMC12268216; doi:10.2196/66660)
Supplement: Multimedia Appendix 5 [file aging_v8i1e66660_app5.xlsx]

## Sheet: Crosstable - Control
This is a Multimedia Appendix to a full manuscript published in the J Med Internet Res. For full copyright and citation information see http://dx.doi.org/10.2196/jmir.66660
The LETHE project has received funding from the European Union’s Horizon 2020 research and innovation programme under grant agreement no 101017405.
Crosstable - System Usability Scale - Experiences with LETHE app - Control Group
Question	Answer Options	Country				Total
		Austria	Finland	Italy	Sweden
I would use the LETHE app frequently	Strongly disagree - 1	0 (NA%)	0 (NA%)	0 (NA%)	0 (NA%)	0 (0%)
	2	0 (0%)	1 (100.00%)	0 (0%)	0 (0%)	1 (1.75%)
	3	10 (40.00%)	5 (20.00%)	5 (20.00%)	5 (20.00%)	25 (43.86%)
	4	3 (16.67%)	5 (27.78%)	5 (27.78%)	5 (27.78%)	18 (31.58%)
	Strongly agree - 5	4 (30.77%)	5 (38.46%)	2 (15.38%)	2 (15.38%)	13 (22.81%)
	Total	17 (29.82%)	16 (28.07%)	12 (21.05%)	12 (21.05%)	57 (100.00%)
The LETHE app is too complex for me	Strongly disagree - 1	12 (48.00%)	4 (16.00%)	5 (20.00%)	4 (16.00%)	25 (44.64%)
	2	2 (20.00%)	3 (30.00%)	4 (40.00%)	1 (10.00%)	10 (17.86%)
	3	3 (16.67%)	8 (44.44%)	2 (11.11%)	5 (27.78%)	18 (32.14%)
	4	0 (0%)	1 (50.00%)	0 (0%)	1 (50.00%)	2 (3.57%)
	Strongly agree - 5	0 (0%)	0 (0%)	0 (0%)	1 (100.00%)	1 (1.79%)
	NA	0	0	1	0	1
	Total	17 (29.82%)	16 (28.07%)	12 (21.05%)	12 (21.05%)	57 (100.00%)
The LETHE app was easy to use	Strongly disagree - 1	0 (NA%)	0 (NA%)	0 (NA%)	0 (NA%)	0 (0%)
	2	0 (0%)	1 (50.00%)	0 (0%)	1 (50.00%)	2 (3.57%)
	3	4 (22.22%)	5 (27.78%)	5 (27.78%)	4 (22.22%)	18 (32.14%)
	4	3 (20.00%)	6 (40.00%)	4 (26.67%)	2 (13.33%)	15 (26.79%)
	Strongly agree - 5	10 (47.62%)	4 (19.05%)	2 (9.52%)	5 (23.81%)	21 (37.50%)
	NA	0	0	1	0	1
	Total	17 (29.82%)	16 (28.07%)	12 (21.05%)	12 (21.05%)	57 (100.00%)
I really need help from someone to use the LETHE app	Strongly disagree - 1	14 (46.67%)	5 (16.67%)	6 (20.00%)	5 (16.67%)	30 (52.63%)
	2	0 (0%)	9 (60.00%)	3 (20.00%)	3 (20.00%)	15 (26.32%)
	3	3 (30.00%)	2 (20.00%)	1 (10.00%)	4 (40.00%)	10 (17.54%)
	4	0 (NA%)	0 (NA%)	0 (NA%)	0 (NA%)	0 (0%)
	Strongly agree - 5	0 (0%)	0 (0%)	2 (100.00%)	0 (0%)	2 (3.51%)
	Total	17 (29.82%)	16 (28.07%)	12 (21.05%)	12 (21.05%)	57 (100.00%)
The various parts of the LETHE app were well integrated	Strongly disagree - 1	0 (NA%)	0 (NA%)	0 (NA%)	0 (NA%)	0 (0%)
	2	0 (0%)	0 (0%)	2 (66.67%)	1 (33.33%)	3 (5.45%)
	3	3 (13.64%)	9 (40.91%)	4 (18.18%)	6 (27.27%)	22 (40.00%)
	4	5 (33.33%)	4 (26.67%)	2 (13.33%)	4 (26.67%)	15 (27.27%)
	Strongly agree - 5	8 (53.33%)	2 (13.33%)	4 (26.67%)	1 (6.67%)	15 (27.27%)
	NA	1	1	0	0	2
	Total	17 (29.82%)	16 (28.07%)	12 (21.05%)	12 (21.05%)	57 (100.00%)
The LETHE app was confusing for me	Strongly disagree - 1	14 (56.00%)	4 (16.00%)	5 (20.00%)	2 (8.00%)	25 (44.64%)
	2	1 (8.33%)	9 (75.00%)	2 (16.67%)	0 (0%)	12 (21.43%)
	3	2 (15.38%)	2 (15.38%)	2 (15.38%)	7 (53.85%)	13 (23.21%)
	4	0 (0%)	0 (0%)	2 (40.00%)	3 (60.00%)	5 (8.93%)
	Strongly agree - 5	0 (0%)	0 (0%)	1 (100.00%)	0 (0%)	1 (1.79%)
	NA	0	1	0	0	1
	Total	17 (29.82%)	16 (28.07%)	12 (21.05%)	12 (21.05%)	57 (100.00%)
Learning to use the LETHE app was quick for me	Strongly disagree - 1	0 (NA%)	0 (NA%)	0 (NA%)	0 (NA%)	0 (0%)
	2	1 (33.33%)	0 (0%)	1 (33.33%)	1 (33.33%)	3 (5.36%)
	3	3 (25.00%)	2 (16.67%)	3 (25.00%)	4 (33.33%)	12 (21.43%)
	4	2 (10.00%)	11 (55.00%)	3 (15.00%)	4 (20.00%)	20 (35.71%)
	Strongly agree - 5	11 (52.38%)	2 (9.52%)	5 (23.81%)	3 (14.29%)	21 (37.50%)
	NA	0	1	0	0	1
	Total	17 (29.82%)	16 (28.07%)	12 (21.05%)	12 (21.05%)	57 (100.00%)
The LETHE app was hard to use	Strongly disagree - 1	12 (46.15%)	4 (15.38%)	6 (23.08%)	4 (15.38%)	26 (45.61%)
	2	2 (11.76%)	10 (58.82%)	3 (17.65%)	2 (11.76%)	17 (29.82%)
	3	3 (25.00%)	2 (16.67%)	2 (16.67%)	5 (41.67%)	12 (21.05%)
	4	0 (0%)	0 (0%)	1 (50.00%)	1 (50.00%)	2 (3.51%)
	Strongly agree - 5	0 (NA%)	0 (NA%)	0 (NA%)	0 (NA%)	0 (0%)
	Total	17 (29.82%)	16 (28.07%)	12 (21.05%)	12 (21.05%)	57 (100.00%)
I felt confident using the LETHE app	Strongly disagree - 1	0 (0%)	0 (0%)	2 (66.67%)	1 (33.33%)	3 (5.26%)
	2	0 (0%)	0 (0%)	2 (66.67%)	1 (33.33%)	3 (5.26%)
	3	4 (26.67%)	6 (40.00%)	1 (6.67%)	4 (26.67%)	15 (26.32%)
	4	4 (23.53%)	7 (41.18%)	3 (17.65%)	3 (17.65%)	17 (29.82%)
	Strongly agree - 5	9 (47.37%)	3 (15.79%)	4 (21.05%)	3 (15.79%)	19 (33.33%)
	Total	17 (29.82%)	16 (28.07%)	12 (21.05%)	12 (21.05%)	57 (100.00%)
I will need to learn a lot before using the LETHE app	Strongly disagree - 1	9 (39.13%)	5 (21.74%)	6 (26.09%)	3 (13.04%)	23 (45.10%)
	2	6 (37.50%)	7 (43.75%)	3 (18.75%)	0 (0%)	16 (31.37%)
	3	1 (14.29%)	3 (42.86%)	0 (0%)	3 (42.86%)	7 (13.73%)
	4	0 (0%)	0 (0%)	1 (33.33%)	2 (66.67%)	3 (5.88%)
	Strongly agree - 5	0 (0%)	0 (0%)	1 (50.00%)	1 (50.00%)	2 (3.92%)
	NA	1	1	1	3	6
	Total	17 (29.82%)	16 (28.07%)	12 (21.05%)	12 (21.05%)	57 (100.00%)

## Sheet: Questions SUS - Control
This is a Multimedia Appendix to a full manuscript published in the J Med Internet Res. For full copyright and citation information see http://dx.doi.org/10.2196/jmir.66660
The LETHE project has received funding from the European Union’s Horizon 2020 research and innovation programme under grant agreement no 101017405.
Summary of the System Usability Scale (SUS) questionnaire of the LETHE App for the control group. The table presents the mean and standard deviation of the questions. The scale ranges from 1 (Strongly disagree) to 5 (Strongly agree).
Question	Mean	SD
I would use the LETHE app frequently	3.75	0.82
The LETHE app is too complex for me	2.00	1.04
The LETHE app was easy to use	3.98	0.92
I really need help from someone to use the LETHE app	1.75	0.98
The various parts of the LETHE app were well integrated	3.76	0.92
The LETHE app was confusing for me	2.01	1.10
Learning to use the LETHE app was quick for me	4.05	0.90
The LETHE app was hard to use	1.82	0.88
I felt confident using the LETHE app	3.80	1.12
I will need to learn a lot before using the LETHE app	1.92	1.09
