# Supplementary material for: Design of a Mobile App and a Clinical Trial Management System for Cognitive Health and Dementia Risk Reduction: User-Centered Design Approach
Source: JMIR Aging. 2025 Jul 2;8:e66660. doi: 10.2196/66660 (PMC12268216; doi:10.2196/66660)
Supplement: Multimedia Appendix 7 [file aging_v8i1e66660_app7.xlsx]

## Sheet: CTMS
This is a Multimedia Appendix to a full manuscript published in the J Med Internet Res. For full copyright and citation information see http://dx.doi.org/10.2196/jmir.66660
The LETHE project has received funding from the European Union’s Horizon 2020 research and innovation programme under grant agreement no 101017405.
Feedback CTMS
label	variable	value
The Dashboard has an easy onboarding process	Strongly disagree	0 (0%)
	Disagree	2 (13.33%)
	Neither agree or disagree	3 (20.00%)
	Agree	5 (33.33%)
	Strongly agree	5 (33.33%)
	Total	15 (100.00%)
The Dashboard is easy to use	Strongly disagree	0 (0%)
	Disagree	0 (0%)
	Neither agree or disagree	2 (13.33%)
	Agree	8 (53.33%)
	Strongly agree	5 (33.33%)
	Total	15 (100.00%)
It is easy to navigate through the Dashboard	Strongly disagree	0 (0%)
	Disagree	0 (0%)
	Neither agree or disagree	3 (20.00%)
	Agree	3 (20.00%)
	Strongly agree	9 (60.00%)
	Total	15 (100.00%)
I like the overall design of the Dashboard	Strongly disagree	0 (0%)
	Disagree	0 (0%)
	Neither agree or disagree	5 (33.33%)
	Agree	7 (46.67%)
	Strongly agree	3 (20.00%)
	Total	15 (100.00%)
The overview page displays all relevant information about each participant in an easily understandable way	Strongly disagree	0 (0%)
	Disagree	0 (0%)
	Neither agree or disagree	0 (0%)
	Agree	11 (73.33%)
	Strongly agree	4 (26.67%)
	Total	15 (100.00%)
I think the configuration of the Educational Content for the LETHE App is straightforward	Strongly disagree	0 (0%)
	Disagree	2 (25.00%)
	Neither agree or disagree	1 (12.50%)
	Agree	3 (37.50%)
	Strongly agree	2 (25.00%)
	NA	7
	Total	15 (100.00%)
I think the configuration of the Videos for the LETHE App is straightforward	Strongly disagree	0 (0%)
	Disagree	1 (12.50%)
	Neither agree or disagree	3 (37.50%)
	Agree	2 (25.00%)
	Strongly agree	2 (25.00%)
	NA	7
	Total	15 (100.00%)
I think the Questionnaires and their Responses Section on the Detail Page is easy to understand	Strongly disagree	0 (0%)
	Disagree	1 (7.14%)
	Neither agree or disagree	2 (14.29%)
	Agree	8 (57.14%)
	Strongly agree	3 (21.43%)
	NA	1
	Total	15 (100.00%)
I think the Notification Section on the Detail Page is easy to understand	Strongly disagree	0 (0%)
	Disagree	1 (8.33%)
	Neither agree or disagree	3 (25.00%)
	Agree	6 (50.00%)
	Strongly agree	2 (16.67%)
	NA	3
	Total	15 (100.00%)
I think the Adverse Event Section on the Detail Page is easy to understand use	Strongly disagree	0 (0%)
	Disagree	0 (0%)
	Neither agree or disagree	4 (33.33%)
	Agree	5 (41.67%)
	Strongly agree	3 (25.00%)
	NA	3
	Total	15 (100.00%)
I think the Personal Goal Section on the Detail Page is easy to understand use	Strongly disagree	1 (7.69%)
	Disagree	2 (15.38%)
	Neither agree or disagree	3 (23.08%)
	Agree	4 (30.77%)
	Strongly agree	3 (23.08%)
	NA	2
	Total	15 (100.00%)
I think the Diary Entries Section on the Detail Page is easy to understand	Strongly disagree	0 (0%)
	Disagree	0 (0%)
	Neither agree or disagree	2 (16.67%)
	Agree	8 (66.67%)
	Strongly agree	2 (16.67%)
	NA	3
	Total	15 (100.00%)
I think the Visits Section on the Detail Page is easy to understand use	Strongly disagree	0 (0%)
	Disagree	1 (7.69%)
	Neither agree or disagree	3 (23.08%)
	Agree	5 (38.46%)
	Strongly agree	4 (30.77%)
	NA	2
	Total	15 (100.00%)
I think the Contacts/Notes Section on the Detail Page is easy to understand use	Strongly disagree	0 (0%)
	Disagree	1 (7.69%)
	Neither agree or disagree	0 (0%)
	Agree	6 (46.15%)
	Strongly agree	6 (46.15%)
	NA	2
	Total	15 (100.00%)
I think the eCRF is easy to understand use	Strongly disagree	0 (0%)
	Disagree	2 (20.00%)
	Neither agree or disagree	1 (10.00%)
	Agree	3 (30.00%)
	Strongly agree	4 (40.00%)
	NA	5
	Total	15 (100.00%)
I was satisfied with the support when encountering problems	Strongly disagree	0 (0%)
	Disagree	0 (0%)
	Neither agree or disagree	2 (16.67%)
	Agree	4 (33.33%)
	Strongly agree	6 (50.00%)
	NA	3
	Total	15 (100.00%)
The Dashboard is stable and I am not worried about making any false entries	Strongly disagree	0 (0%)
	Disagree	4 (26.67%)
	Neither agree or disagree	6 (40.00%)
	Agree	4 (26.67%)
	Strongly agree	1 (6.67%)
	Total	15 (100.00%)
